# Supplementary material for: Digital Workflow and a New Hybrid Impression Technique in Anterior Restorations Using the BOPT Approach
Source: Dent J (Basel). 2026 Apr 2;14(4):205. doi: 10.3390/dj14040205 (PMC13115465; doi:10.3390/dj14040205)
Supplement: Supplementary file 1 [file dentistry-14-00205-s001.zip]

Archive with 1 entries (1 files):
- dentistry-4146802-supplementary.pdf
